# Supplementary material for: Effect of additional body weight on arch index and dynamic plantar pressure distribution during walking and gait termination
Source: PeerJ. 2020 Apr 21;8:e8998. doi: 10.7717/peerj.8998 (PMC7182029; doi:10.7717/peerj.8998)
Supplement: Data S1 [file peerj-08-8998-s001.xlsx]

## Sheet: Sheet1
Number	0%BW	10%BW	20%BW	30%BW
1	0.372	0.371	0.368	0.368
2	0.366	0.366	0.366	0.36
3	0.378	0.374	0.371	0.37
4	0.376	0.376	0.375	0.374
5	0.367	0.363	0.364	0.362
6	0.368	0.357	0.355	0.35
7	0.387	0.384	0.384	0.382
8	0.377	0.377	0.373	0.371
9	0.383	0.382	0.373	0.37
10	0.366	0.365	0.363	0.36
11	0.387	0.384	0.38	0.373
12	0.379	0.374	0.368	0.366
Mean	0.3755	0.37275	0.37	0.367167
